# Supplementary material for: Proline as a Sparker Metabolite of Oxidative Metabolism during the Flight of the Bumblebee, Bombus impatiens
Source: Metabolites. 2021 Aug 4;11(8):511. doi: 10.3390/metabo11080511 (PMC8399816; doi:10.3390/metabo11080511)
Supplement: Supplementary file 1 [file metabolites-11-00511-s001.zip]

Archive with 1 entries (1 files):
- metabolites-1241345-supplementary.xlsx
