# Supplementary material for: Proline as a Sparker Metabolite of Oxidative Metabolism during the Flight of the Bumblebee, Bombus impatiens
Source: Metabolites. 2021 Aug 4;11(8):511. doi: 10.3390/metabo11080511 (PMC8399816; doi:10.3390/metabo11080511)
Supplement: Supplementary file 1 [file metabolites-11-00511-s001.zip › metabolites-1241345-supplementary.xlsx]

## Sheet: Thorax
Table S1. Signal intensity of all metabolites for each individual bee measured at various flight time. Signal intensity was converted to concentration unless samples fell outside the range of standard curves generated.
	Trehalose		Glucose+fructose	Glutamate	Proline		Alanine		AMP		G6P+F6P		Pyruvate		Succinate		Malate	DHAP+G3P		3PG		a-ketoglutarate	Fumarate
Time (min)	Intensity	µmol/g thorax	Intensity	Intensity	Intensity	µmol/g thorax	Intensity	µmol/g thorax	Intensity	µmol/g thorax	Intensity	µmol/g thorax	Intensity	µmol/g thorax	Intensity	µmol/g thorax	Intensity	Intensity	µmol/g thorax	Intensity	µmol/g thorax	Intensity	Intensity	µmol/g thorax
0	37182	0.0568889	15573	77831	1531418	5.56249	45263	4.22784	513432	1.33173	30008	0.149588	3644	1.33292	31580	4.4241	33012	2700	0.075697	1951	0.35206	18414	3921	0.280754
0	36730	0.0555607	17780	90660	1893225	7.42995	34710	3.2428	499421	1.28735	27588	0.138841	3959	1.45915	21605	2.63537	28961	5379	0.145909	2253	0.361564	16024	3031	0.211032
0	34068	0.0477387	11894	91919	1205671	3.88116	37032	3.45954	585445	1.55984	24813	0.126517	3160	1.13896	22293	2.75874	35691	2978	0.0829829	1931	0.351431	18682	2202	0.146089
0	29339	0.0338431	8962	71923	1574395	5.78432	46783	4.36972	365580	0.863381	20818	0.108775	2576	0.904937	21071	2.53961	36604	3679	0.101355	2206	0.360085	11812	4824	0.351494
0	32929	0.0443919	8739	128450	2128467	8.64414	32025	2.99218	438883	1.09558	22839	0.11775	1361	0.41805	27223	3.6428	43020	5913	0.159904	1906	0.350644	16734	2919	0.202258
0	29280	0.0336697	5739	82848	1829606	7.10158	26846	2.50877	359236	0.843285	18369	0.0978986	2086	0.70858	27492	3.69103	30220	5379	0.145909	1650	0.342587	21551	2278	0.152043
0	40905	0.0678285	21701	90705	1310447	4.42196	30521	2.8518	381457	0.913674	25177	0.128133	4241	1.57215	29848	4.11352	22593	4404	0.120356	1196	0.3283	17755	2657	0.181733
0	26278	0.0248487	5926	100710	2136592	8.68608	32130	3.00198	372323	0.88474	25747	0.130665	3042	1.09168	30585	4.24568	52138	3042	0.0846602	1441	0.33601	23704	4047	0.290624
0	24895	0.0207849	5426	139522	1578315	5.80455	36185	3.38048	307414	0.67913	21436	0.111519	1390	0.429672	17238	1.85227	36200	4627	0.1262	1712	0.344539	10638	3359	0.236727
0	31244	0.0394407	12022	172071	1820597	7.05508	47491	4.4358	301271	0.659671	19628	0.10349			14304	1.32614	43916	3020	0.0840836	1575	0.340227	9237	4618	0.335356
0.08	30744	0.0379715	17043	132171	1544439	5.6297	41079	3.8373	217603	0.394638	16807	0.0909616	2071	0.702569	15928	1.61736	57794	4196	0.114904	1820	0.347938	12825	4354	0.314674
0.08	30000	0.0357853	23117	116995	1693061	6.39681	40996	3.82955	235654	0.451818	19680	0.103721	2217	0.761075	12039	0.919979	43435	4700	0.128113	1298	0.33151	8046	4225	0.304569
0.08	23425	0.0164654	12374	90548	1455913	5.17278	44076	4.11704	466338	1.18255	12459	0.0716519	2077	0.704973	13542	1.1895	50876	5061	0.137574	1050	0.323705	7273	4545	0.329637
0.08	22995	0.0152019	17732	98978	1572528	5.77468	37595	3.51209	246890	0.48741	17267	0.0930045	1549	0.493388	9080	0.389367	35252	4747	0.129345	1816	0.347812	8290	4120	0.296343
0.08	39458	0.0635766	13237	98090	1282931	4.27994	38173	3.56605	387741	0.933579	24751	0.126241	1454	0.455318	9994	0.553267	34794	4771	0.129974	1625	0.341801	7700	3208	0.224898
0.08	30822	0.0382007	30412	91758	1351052	4.63154	25875	2.41813	493855	1.26971	14137	0.079104	1648	0.53306	13478	1.17802	29533	5966	0.161293	1172	0.327544	8619	2761	0.189881
0.08	22908	0.0149463	25590	103820	1431969	5.04919	37513	3.50444	332684	0.759177	21833	0.113282	2195	0.752259	14219	1.3109	57868	4877	0.132752	848	0.317348	9826	5591	0.41158
0.08	22510	0.0137768	24786	93476	1521202	5.50976	37788	3.53011	429201	1.06491	18635	0.0990799			10856	0.707842	24197	4769	0.129922	1914	0.350896	6657	2302	0.153923
0.08	33823	0.0470188	47840	78261	1172554	3.71023	39743	3.71259	402032	0.978849	21134	0.110178	2110	0.718197	8822	0.343102	38788	5891	0.159327	1374	0.333902	8007	3428	0.242133
0.08	20899	0.00904306	9127	90894	2162558	8.8201	39882	3.72557	395173	0.957122	21244	0.110667	2046	0.69255	11067	0.745679	45509	4589	0.125204	1376	0.333964	6151	3390	0.239156
0.5	41722	0.0702292	18743	87707	1212926	3.91861	35227	3.29106	468212	1.18849	26111	0.132281	1889	0.629636	13275	1.14162	36502	4809	0.13097	972	0.32125	6087	3165	0.221529
0.5	33015	0.0446446	22945	70144	1280143	4.26555	32639	3.04949	249542	0.49581	23573	0.12101	2431	0.846831	10561	0.654942	31516	4698	0.128061			7600	5207	0.381498
0.5	45987	0.0827614	8162	66519	1417114	4.97252	36992	3.45581	395711	0.958826	23175	0.119242	2458	0.857651	16329	1.68927	39843	3305	0.091553	1286	0.331132	7677	2943	0.204138
0.5	36672	0.0553903	6291	91258	2064691	8.31497	40449	3.77849	228600	0.429473	15464	0.0849973	1613	0.519034	12602	1.02094	44606	2933	0.0818035	1575	0.340227	4371	4826	0.35165
0.5	34143	0.0479591	11604	73009	1345842	4.60465	38151	3.56399	266842	0.550611	29097	0.145542	2873	1.02395	7013	0.0187092	17034	3150	0.0874907	898	0.318921	5146
0.5	48081	0.0889144	7244	81399	1112291	3.39918	29329	2.74053	295120	0.640187	24585	0.125504	2433	0.847633	11699	0.85901	35428	3984	0.109348	1002	0.322194	4946	3056	0.212991
0.5	50180	0.0950821	5297	73347	1577204	5.79882	33588	3.13808	328428	0.745695	13825	0.0777184	1695	0.551894	13158	1.12064	25923	4153	0.113777	1151	0.326884	5640	3013	0.209622
0.5	37996	0.0592807	26864	58545	1025738	2.95244	33921	3.16916	228734	0.429897	26262	0.132952	2656	0.936996	10384	0.623202	39449	4147	0.11362	1367	0.333681	9704	3930	0.281459
0.5	30304	0.0366786	14710	86452	1585058	5.83936	31532	2.94617	355116	0.830234	26670	0.134764	1600	0.513825	8927	0.361931	24125	5623	0.152303			7477	4017	0.288274
0.5	32785	0.0439688	7249	97279	1165293	3.67275	28974	2.7074	356194	0.833649	18707	0.0993996	1927	0.644864	13624	1.2042	38295	3244	0.0899543	1085	0.324806	8032	4014	0.288039
2	19499	0.00492931	15855	66841	1293438	4.33417	34316	3.20603	287785	0.616952	17463	0.093875	1941	0.650474	9665	0.49427	49572	4437	0.121221	1388	0.334342	9156	5144	0.376562
2	19683	0.00546998	6372	82423	1268593	4.20593	25197	2.35485	426712	1.05703	19415	0.102544	1325	0.403624	17259	1.85604	40798	6075	0.16415	1507	0.338087	6163	4173	0.300495
2	34100	0.0478328	28162	104129	1188903	3.79461	32568	3.04287	356186	0.833624	24659	0.125833			8969	0.369462	37250	5839	0.157964	1471	0.336954	6921	3538	0.25075
2	28997	0.0328381	12523	104511	1426110	5.01895	35280	3.29601	233531	0.445093	22152	0.114699	1432	0.446502	12278	0.962837	51681	4945	0.134534	1612	0.341392	8133	4801	0.349692
2	27680	0.0289683	18443	80204	1476741	5.28028	36896	3.44685	489197	1.25496	23935	0.122617	1891	0.630437	10646	0.670184	32175	4156	0.113856	1503	0.337961	7486	3774	0.269238
2	45151	0.0803049	21208	100953	1261814	4.17094	29953	2.79878	403567	0.983711	15751	0.0862719			9812	0.52063	35270	3820	0.10505	1195	0.328268	10248	3320	0.233672
2	24289	0.0190042	9596	71108	1271015	4.21843	35428	3.30982	380223	0.909765	19054	0.100941	1958	0.657286	11342	0.794992	45224	3035	0.0844768	1067	0.32424	7130	4552	0.330186
2	24320	0.0190953	11001	83713	1450883	5.14682	39202	3.66209	247928	0.490698	19933	0.104844	1838	0.609199	11958	0.905454	63298	5064	0.137653	916	0.319488	12904	4829	0.351885
2	33528	0.046152	63799	95932	1053110	3.09372	32712	3.05631	416305	1.02406	29434	0.147039			8551	0.294506	27264	5630	0.152487			6946	2444	0.165047
2	21397	0.0105064	6575	79346	1225841	3.98527	30559	2.85534	369684	0.876381	17769	0.0952339	1815	0.599982	9731	0.506105	51297	2326	0.0658952	1394	0.334531	8202	4935	0.360189
8	39808	0.0646051	20717	169323	1142988	3.55762	30286	2.82986	363221	0.855908	19908	0.104733	1573	0.503005	7018	0.0196058	45019	4455	0.121692	1114	0.325719	6259	4222	0.304334
8	30769	0.038045	17816	87133	1218539	3.94758	29841	2.78832	253615	0.508712	21490	0.111759	1040	0.289416	7490	0.104246	26842	4777	0.130131	1391	0.334437	8747	3346	0.235709
8	33416	0.0458229	19146	131009	1139429	3.53926	28527	2.66567	323647	0.730551	28573	0.143215	1214	0.359143	7188	0.0500905	28942	5745	0.155501	840	0.317096	8947	2650	0.181185
8	30565	0.0374455	27600	120139	1212256	3.91515	29184	2.727	447008	1.12132	32790	0.161943	930	0.245336	11337	0.794095	28521	5791	0.156706	1041	0.323422	9695	2534	0.172098
8	33059	0.0447739	33499	110868	1267730	4.20148	35366	3.30404	287861	0.617192	23231	0.119491	1297	0.392404	10270	0.602759	48465	3895	0.107016	1159	0.327135	7264	4759	0.346402
8	55584	0.110961	53635	101598	932184	2.46957	28380	2.65195	330370	0.751847	24270	0.124105	1332	0.406429	12504	1.00336	37406	6192	0.167216	1116	0.325782	7856	2943	0.204138
8	24845	0.0206379	30831	124899	1333637	4.54165	29158	2.72457	372419	0.885044	25451	0.12935	1007	0.276192	8431	0.272987	41620	2913	0.0812794	1125	0.326065	7352	5001	0.36536
8	27972	0.0298263	15587	146336	1557851	5.69893	29142	2.72308	421460	1.04039	26805	0.135363	1025	0.283405	8483	0.282312	30627	4905	0.133486	1845	0.348724	8514	3699	0.263362
8	39557	0.0638675	26851	115115	1112839	3.40201	31718	2.96353	380323	0.910082	26504	0.134027	1198	0.352731	12287	0.964451	38699	4919	0.133853	843	0.317191	6814	2899	0.200691
8	32338	0.0426553	36627	94240	965343	2.64072	29043	2.71384	479593	1.22454	26397	0.133551	1141	0.32989	9201	0.411065	33401	3429	0.0948028	1119	0.325877	11649	2440	0.164734
15	28321	0.0308518	20322	108619	1221414	3.96242	35444	3.31132	206839	0.360541	23210	0.119398	1059	0.29703	9154	0.402637	45562	4490	0.12261	1078	0.324586	6216	3960	0.283809
15	26376	0.0251366	22768	136784	1250233	4.11117	28819	2.69293	336269	0.770533	22427	0.11592	1071	0.301839	12086	0.928407	50062	5467	0.148215	1284	0.331069	9471	4574	0.331909
15	46225	0.0834607	29534	93249	887584	2.23936	25211	2.35615	206728	0.36019	27757	0.139591			6962	0.00956381	30923	3819	0.105024	1074	0.32446	7238	3078	0.214714
15	20778	0.00868751	17396	93695	1448936	5.13677	31249	2.91975	142394	0.156401	18710	0.099413	1131	0.325883			67056	2881	0.0804407			7684	5671	0.417847
15	34366	0.0486144	37656	149233	1265145	4.18813	31483	2.94159	448935	1.12742	26134	0.132383			12168	0.943112	41839	5281	0.14334	1363	0.333555	8266	3589	0.254745
15	31637	0.0405955	21851	140748	1165508	3.67386	30258	2.82725	252940	0.506574	21956	0.113829	1065	0.299434	8599	0.303113	44567	2943	0.0820656	1136	0.326412	4500	4365	0.315536
15	32237	0.0423585	19536	113686	1474584	5.26915	33608	3.13994	460535	1.16417	32935	0.162587	1398	0.432877	14993	1.44969	43622	5286	0.143471	1406	0.334909	8025	4437	0.321177
15	36805	0.0557811	51338	112767	1242175	4.06958	32714	3.05649	437280	1.0905	26827	0.135461			11140	0.758769	39641	4884	0.132936	1235	0.329527	7166	3539	0.250828
15	24272	0.0189542	20903	143192	1399638	4.88232	32623	3.048	359649	0.844593	25963	0.131624			13898	1.25334	31523	4253	0.116398	888	0.318607	8776	3303	0.23234
15	32551	0.0432812	20216	109318	1350966	4.6311	32770	3.06172	444766	1.11422	28218	0.141638	1231	0.365956	12165	0.942574	50701	2680	0.0751729			6769	3988	0.286002
30	41950	0.0708991	16146	112588	1084973	3.25818	21869	2.04421	436050	1.08661	33088	0.163266	905	0.235318	7690	0.14011	28539	3589	0.0989961	1214	0.328866	10093	1852	0.11867
30	52355	0.101473	33691	67631	688082	1.20964	21945	2.0513	613328	1.64817	25796	0.130882	1253	0.374772			12689	3853	0.105915	734	0.31376	3816	919	0.0455802
30	52743	0.102613	12688	126220	1175383	3.72483	19336	1.80777	400793	0.974924	22536	0.116404	1067	0.300236			27281	4139	0.113411	751	0.314295	7663	1750	0.11068
30	31599	0.0404838	41969	106523	1521029	5.50887	37315	3.48596	424515	1.05007	24636	0.125731	1069	0.301037	11235	0.775805	27531	3068	0.0853416			7048	2538	0.172411
30	32714	0.0437601	23643	126474	1039165	3.02175	21691	2.02759	406270	0.992273	27520	0.138539	918	0.240527	8727	0.326066	23396	6212	0.16774	871	0.318072	4724	2222	0.147656
30	38109	0.0596128	28875	126801	1152039	3.60434	28450	2.65849	516592	1.34174	29175	0.145889	1214	0.359143	14787	1.41275	25575	4101	0.112415	1135	0.32638	5871	2516	0.170687
30	35169	0.0509739	30902	155370	1171208	3.70328	23970	2.24032	504678	1.304	21888	0.113527			13844	1.24365	25307	4655	0.126934	1235	0.329527	5227	1712	0.107703
30	36158	0.05388	21903	107939	1076094	3.21235	24876	2.32488	375359	0.894357	35716	0.174937			10958	0.726133	25749	3547	0.0978953	709	0.312973	5649	2092	0.137472
30	26643	0.0259212	9832	135829	1375478	4.75761	28499	2.66306	415517	1.02156	33521	0.165189			11290	0.785667	31580	2931	0.0817511	942	0.320306	5255	3255	0.22858
30	30691	0.0378158	13443	109235	1404708	4.90848	27266	2.54797	330408	0.751967	28828	0.144348			14041	1.27898	20607	3080	0.0856561	1028	0.323013	9847	2881	0.199281

## Sheet: Abdomen
Table S1. Signal intensity of all metabolites for each individual bee measured at various flight time. Signal intensity was converted to concentration unless samples fell outside the range of standard curves generated.
	Glutamate	Proline		Alanine		Gluc&fruct	Trehalose				Glycogen
Time (min)	Intensity	Intensity	µmol/g abdomen	Intensity	µmol/g abdomen	Intensity	Intensity	µmol/g abdomen		Time (min)	mmol glucose equivalent/g abdomen
0	62947	835402	1.97006	18539	1.73338	37903	76663	0.1729		0	14.1927
0	68202	782977	1.69947	12217	1.14328	30796	81401	0.186822		0	10.7613
0	53005	751236	1.53564	16883	1.57881	40504	84146	0.194888		0	9.70368
0	59858	883606	2.21887	18927	1.7696	13701	63349	0.133778		0	8.60651
0	63999	1092933	3.29932	13214	1.23634	33413	68401	0.148623		0	9.22287
0	51842	972460	2.6775	10384	0.97218	17478	56440	0.113477		30	5.18679
0	50582			12333	1.1541	150249	106238	0.259803		30	4.57222
0	59710	976608	2.69891	11013	1.03089	14156	56542	0.113776		30	6.87099
0	74779	1142553	3.55544	10985	1.02828	18095	61858	0.129397		30	5.17816
0	70154	833371	1.95958	21113	1.97364	16159	65551	0.140248		30	2.14504
30	62006	531086	0.399319	8988	0.841876	142419	132018	0.335555
30	44041	518313	0.33339	11545	1.08055	59115	85049	0.197541
30	61989	740796	1.48175	8947	0.838049	70188	82893	0.191206
30	64718	619019	0.85319	14407	1.34769	95691	60175	0.124451
30	56970	635829	0.939956	12682	1.18668	91251	93960	0.223725
30	58793	880938	2.2051	8619	0.807433	76610	93418	0.222133
30	55410	601439	0.76245	10281	0.962566	113658	101642	0.246298
30	61081			11773	1.10183	148582	111298	0.274671
30	77138	917158	2.39205	13138	1.22924	27369	75865	0.170555
30	66822	1113158	3.40372	13741	1.28553	92050	103074	0.250506
